# Supplementary material for: HIF-1α/Wnt signaling-dependent control of gene transcription regulates neuronal differentiation of glioblastoma stem cells
Source: Theranostics. 2019 Jul 9;9(17):4860–77. doi: 10.7150/thno.35882 (PMC6691379; doi:10.7150/thno.35882)
Supplement: Supplementary file 2 — Supplementary tables S3 and S4. [file thnov09p4860s2.xlsx]

## Sheet: Table S3
Table S3: gene expression values (log2) of genes (N=91) containing the 80bp HIF-1α/TCF1 co-binding region (in hypoxia) and sharing the binding with TCF4 in normoxia which can be analyzed in the U133 Plus2.0 Affymetrix chips (GSE4290 dataset).
	Grade				Fold Change
Gene symbol	0	2	3	4	2/0	3/0	4/0
GRM3	10.6452	8.27445	8.16801	7.56285	0.777292	0.767293	0.710445
STMN2	12.4428	10.3509	9.91172	9.02001	0.831885	0.796585	0.724921
CNTN4	7.65003	6.22887	5.85457	5.76262	0.814229	0.765301	0.75328
LINGO2	8.2427	6.59809	6.34837	6.30505	0.800477	0.770181	0.764926
OPCML	11.3792	9.86646	9.20268	8.86311	0.867059	0.808727	0.778886
DNM3	11.2417	10.068	9.80677	8.77109	0.895597	0.872356	0.780228
CBLN2	9.20625	7.97479	7.41859	7.27639	0.866236	0.80582	0.790375
CHRM3	10.522	8.34057	8.17313	8.40848	0.792679	0.776766	0.799133
ANKS1B	11.235	9.80162	9.71068	8.98415	0.87242	0.864325	0.799659
EDIL3	12.8382	11.218	10.9554	10.2798	0.873798	0.85334	0.800714
CNTNAP2	9.31638	8.28021	7.71218	7.5332	0.888779	0.827809	0.808597
PAK1	11.6935	9.7936	9.45266	9.55433	0.837524	0.808367	0.817062
SLC2A13	10.8875	9.82068	9.18996	8.91651	0.90201	0.84408	0.818964
LRP1B	8.55485	8.40074	7.83923	7.29372	0.981987	0.916349	0.852583
SHISA9	9.15111	8.36365	8.00105	7.82048	0.913949	0.874326	0.854594
C5orf30	9.90247	8.8017	8.69564	8.51482	0.888838	0.878128	0.859868
CSMD3	7.65911	8.25023	7.4128	6.64679	1.07718	0.967841	0.867828
RUNX1T1	9.4287	9.01207	8.5201	8.38514	0.955813	0.903635	0.88932
CMIP	10.3173	9.48228	9.3388	9.22422	0.919062	0.905155	0.89405
PTPN3	7.84911	7.03469	7.06639	7.05199	0.89624	0.900279	0.898444
CNTN6	5.73157	5.47427	5.24622	5.26337	0.955109	0.915321	0.918313
PKIA	10.678	10.2659	10.1913	9.81716	0.961413	0.954424	0.919385
LRRC4C	9.88079	9.88681	9.44643	9.09687	1.00061	0.95604	0.920662
SATB2	10.2034	9.19459	9.0492	9.55558	0.901129	0.88688	0.936508
MAP2	12.1772	12.0662	11.9174	11.4951	0.990883	0.978671	0.94399
PITPNB	10.9282	10.6471	10.435	10.3493	0.974279	0.954873	0.947029
FAM133A	7.52129	8.09064	7.52302	7.12578	1.0757	1.00023	0.947415
TMX4	10.529	10.0844	9.96702	10.0459	0.95777	0.946625	0.954115
LMBRD1	11.5487	11.2437	11.174	11.0644	0.973587	0.967554	0.958064
FAM13A	9.93234	9.75864	9.6368	9.52582	0.982512	0.970244	0.959071
EPHA6	5.50565	5.34689	5.27735	5.28948	0.971164	0.958533	0.960736
TMTC2	9.80896	8.8495	9.16863	9.445	0.902185	0.93472	0.962896
PJA2	11.7092	11.3141	11.1776	11.3763	0.966252	0.954595	0.971564
LOC728084	5.8554	5.74147	5.67205	5.70419	0.980544	0.968688	0.974177
CTNND2	11.2681	11.46	11.4527	10.9811	1.01703	1.01638	0.974533
TMTC3	8.88781	8.52403	8.46617	8.66217	0.95907	0.952559	0.974613
PDE4D	8.9804	8.51079	8.33718	8.79684	0.947706	0.928375	0.97956
EPHA3	7.01858	6.16513	6.41281	6.88813	0.878402	0.913691	0.981415
HDAC9	8.59012	8.3719	8.33396	8.43171	0.974597	0.97018	0.981559
LOC284294	5.95441	5.95222	5.89153	5.85701	0.999632	0.989441	0.983643
AP2S1	11.1633	10.5959	10.6901	10.9908	0.949172	0.957608	0.984547
SKAP2	9.26878	8.60904	8.94655	9.14542	0.928821	0.965234	0.98669
LOC339862	4.62002	4.61506	4.57352	4.57687	0.998925	0.989935	0.990659
ZBBX	5.37617	5.19175	5.43965	5.32909	0.965697	1.01181	0.991243
PER4	6.51242	6.49012	6.4166	6.46408	0.996576	0.985286	0.992577
CNBD1	5.1033	5.11968	5.07236	5.06837	1.00321	0.993937	0.993155
GRHL2	5.62545	5.5916	5.59933	5.59171	0.993983	0.995357	0.994003
PCDH15	4.52394	5.38246	5.11195	4.50658	1.18977	1.12998	0.996161
AUTS2	10.6214	10.6844	10.7036	10.5888	1.00593	1.00773	0.996932
TNS3	10.5225	11.1541	10.9824	10.5092	1.06002	1.04371	0.998731
IL7R	7.16147	7.18837	7.0211	7.17618	1.00376	0.980399	1.00205
LOC100506457	7.42522	7.45588	7.40019	7.45573	1.00413	0.996629	1.00411
PKHD1	6.11195	6.15245	6.15348	6.14397	1.00663	1.00679	1.00524
SMAD2	9.47654	9.47651	9.45804	9.55685	0.999997	0.998048	1.00847
HIVEP3	8.83371	8.8517	8.87142	8.92831	1.00204	1.00427	1.01071
FAM183CP	6.80884	6.87255	6.88528	6.88388	1.00936	1.01123	1.01102
ANKRD55	7.41613	7.5425	7.43153	7.50008	1.01704	1.00208	1.01132
SOX5	9.32307	9.39492	9.77006	9.43415	1.00771	1.04794	1.01191
TNIK	9.48553	9.85956	9.7156	9.60716	1.03943	1.02425	1.01282
DYNC2H1	8.35767	8.44007	8.59033	8.47688	1.00986	1.02784	1.01426
MRPS18A	8.94696	8.82421	8.87872	9.10033	0.986281	0.992373	1.01714
LINC00669	4.38897	4.36702	4.39376	4.48059	0.994998	1.00109	1.02088
BACH2	7.2782	7.35058	7.31839	7.43331	1.00995	1.00552	1.02131
NLGN1	8.0386	8.75686	8.59977	8.26682	1.08935	1.06981	1.02839
LINC00466	4.96606	5.06418	5.04096	5.10756	1.01976	1.01508	1.02849
IMMP2L	7.91666	8.05979	8.12325	8.15774	1.01808	1.0261	1.03045
MMP16	9.57405	10.4563	10.6127	9.87191	1.09215	1.10848	1.03111
DCAF4L2	4.67974	4.76532	4.9388	4.8648	1.01829	1.05536	1.03954
CHST11	9.40568	10.0706	10.0818	9.82612	1.07069	1.07188	1.0447
NFIB	10.5483	11.258	11.3271	11.034	1.06728	1.07383	1.04605
ZNF608	8.89872	9.23938	9.30853	9.33638	1.03828	1.04605	1.04918
HBP1	9.60874	10.0472	10.1307	10.1062	1.04563	1.05432	1.05178
MIS18BP1	6.66615	6.54331	6.81809	7.05612	0.981573	1.02279	1.0585
MDM4	9.84638	10.2648	10.3553	10.4501	1.04249	1.05168	1.06131
NFIA	10.4602	11.0857	11.3343	11.1197	1.0598	1.08356	1.06304
PMP2	11.5782	12.6138	12.7958	12.3448	1.08944	1.10516	1.06621
SYK	7.22718	7.54697	7.65865	7.73147	1.04425	1.0597	1.06978
ITPR2	8.17069	8.94721	8.89915	8.94904	1.09504	1.08915	1.09526
PTPRZ1	11.6507	12.7586	12.9149	12.7739	1.0951	1.10851	1.09641
SOX6	8.79086	10.4835	10.3757	9.76184	1.19255	1.18029	1.11045
ZBTB20	10.4615	12.0787	12.1535	11.8913	1.15458	1.16173	1.13667
TCF12	10.1944	11.939	12.0295	11.6868	1.17114	1.18002	1.1464
SALL3	7.59423	8.66913	9.27075	8.76841	1.14154	1.22076	1.15461
FNDC3B	8.52261	9.12396	9.4276	9.92178	1.07056	1.10619	1.16417
FOXD1	6.66598	7.53112	8.25673	8.52401	1.12978	1.23864	1.27873
SOX6	8.79086	10.4835	10.3757	9.76184	1.19255	1.18029	1.11045
ZBTB20	10.4615	12.0787	12.1535	11.8913	1.15458	1.16173	1.13667
TCF12	10.1944	11.939	12.0295	11.6868	1.17114	1.18002	1.1464
SALL3	7.59423	8.66913	9.27075	8.76841	1.14154	1.22076	1.15461
FNDC3B	8.52261	9.12396	9.4276	9.92178	1.07056	1.10619	1.16417
FOXD1	6.66598	7.53112	8.25673	8.52401	1.12978	1.23864	1.27873

## Sheet: Table S4
Table S4: list of genes (N=84) containing the 80bp HIF-1α/TCF1 co-binding region (in hypoxia) and sharing the binding with TCF4 in normoxia which can be analyzed in the Clariom S Affymetrix chips used for comparing the transcriptional profiles of core versus peripheral GBM tissues (GSE113512 dataset).
GeneSymbol	Transcription Cluster
ANKRD55	TC0500010795.hg.1
ANKS1B	TC1200011657.hg.1
AP2S1	TC1900011007.hg.1
AUTS2	TC0700007905.hg.1
BACH2	TC0600012554.hg.1
C5orf30	TC0500008233.hg.1
C5orf66	TC0500008717.hg.1
CBLN2	TC1800009309.hg.1
CHRM3	TC0100018367.hg.1
CHST11	TC1200008683.hg.1
CMIP	TC1600008585.hg.1
CNBD1	TC0800008154.hg.1
CNTN4	TC0300006454.hg.1
CNTN6	TC0300006446.hg.1
CNTNAP2	TC0700009560.hg.1
CSMD3	TC0800011509.hg.1
CTNND2	TC0500010115.hg.1
DCAF4L2	TC0800011037.hg.1
DNM3	TC0100010609.hg.1
DYNC2H1	TC1100008927.hg.1
EDIL3	TC0500011352.hg.1
EPHA3	TC0300008029.hg.1
EPHA6	TC0300008082.hg.1
FAM133A	TC0X00007851.hg.1
FAM13A	TC0400011299.hg.1
FNDC3B	TC0300009500.hg.1
FOXD1	TC0500011121.hg.1
GRHL2	TC0800008416.hg.1
GRM3	TC0700008240.hg.1
HBP1	TC0700008747.hg.1
HDAC9	TC0700006813.hg.1
HIVEP3	TC0100013873.hg.1
IL7R	TC0500007138.hg.1
IMMP2L	TC0700012255.hg.1
ITPR2	TC1200010185.hg.1
LINGO2	TC0900009785.hg.1
LMBRD1	TC0600012240.hg.1
LRP1B	TC0200014468.hg.1
LRRC4C	TC1100010580.hg.1
MAP2	TC0200010636.hg.1
MDM4	TC0100018339.hg.1
MIR99AHG	TC2100006627.hg.1
MIS18BP1	TC1400009066.hg.1
MMP16	TC0800011041.hg.1
MRPS18A	TC0600011884.hg.1
NFIA	TC0100008517.hg.1
NFIB	TC0900009569.hg.1
NLGN1	TC0300009531.hg.1
OPCML	TC1100012882.hg.1
P3H2	TC0300013513.hg.1
PAK1	TC1100013209.hg.1
PCDH15	TC1000010673.hg.1
PDE4D	TC0500010842.hg.1
PITPNB	TC2200008350.hg.1
PJA2	TC0500011672.hg.1
PKHD1	TC0600012032.hg.1
PKIA	TC0800008028.hg.1
PMP2	TC0800010936.hg.1
PTPN3	TC0900011163.hg.1
PTPRZ1	TC0700008938.hg.1
RUNX1T1	TC0800011086.hg.1
SALL3	TC1800007793.hg.1
SATB2	TC0200015364.hg.1
SHISA9	TC1600006965.hg.1
SKAP2	TC0700013527.hg.1
SLC2A13	TC1200010415.hg.1
SMAD2	TC1800009283.hg.1
SOX5	TC1200010130.hg.1
STMN2	TC0800008044.hg.1
SYK	TC0900007904.hg.1
TCF12	TC1500007333.hg.1
TMTC2	TC1200008322.hg.1
TMTC3	TC1200008373.hg.1
TMX4	TC2000008345.hg.1
TNIK	TC0300013108.hg.1
TNS3	TC0700010989.hg.1
ZBBX	TC0300013047.hg.1
ZNF608	TC0500011896.hg.1
PRH1	TC1200012756.hg.1
PRR4	TC1200012760.hg.1
ZBTB20	TC0300012048.hg.1
LOC339862; RP11-320G10.1; skerdorbo	TC0300006773.hg.1
C9orf3; MIR24-1; MIR23B; MIR27B	TC0900008043.hg.1
SOX6; MIR6073	TC1100010207.hg.1
